# Supplementary material for: Serum Levels of Commonly Detected Persistent Organic Pollutants and Per- and Polyfluoroalkyl Substances (PFASs) and Mammographic Density in Postmenopausal Women
Source: Int J Environ Res Public Health. 2020 Jan 17;17(2):606. doi: 10.3390/ijerph17020606 (PMC7013395; doi:10.3390/ijerph17020606)
Supplement: Supplementary file 1 [file ijerph-17-00606-s001.zip]

Archive with 1 entries (1 files):
- ijerph-679767-supplementary.xlsx
