# Supplementary material for: Serum Levels of Commonly Detected Persistent Organic Pollutants and Per- and Polyfluoroalkyl Substances (PFASs) and Mammographic Density in Postmenopausal Women
Source: Int J Environ Res Public Health. 2020 Jan 17;17(2):606. doi: 10.3390/ijerph17020606 (PMC7013395; doi:10.3390/ijerph17020606)
Supplement: Supplementary file 1 [file ijerph-17-00606-s001.zip › ijerph-679767-supplementary.xlsx]

## Sheet: Supplementary (2)
	Table S1. Associations between each chemical (above vs. median) and square-root transofmred percent mammographic density (PMD) in all women (n=116) and by parity, BMI, estrogen-progestin combined hormone therapy use*
	Chemical	Median	All	(n=116)				Parous	(n=80)				Nulliparous		(n=36)			BMI <25		(n=56)			BMI >=25 (n=60)		(n=60)			Never used estrogen-progestin therapy (n=74)					Ever used estrogen-progestin therapy (n=42)
			Beta ¶	SE	P†	Padj§		Beta ¶	SE	P†	Padj§		Beta ¶	SE	P†	Padj§		Beta ¶	SE	P†	Padj§		Beta ¶	SE	P†	Padj§		Beta ¶	SE	P†	Padj§		Beta ¶	SE	P†	Padj§
	Polybrominated diphenyl ethers (ng/g lipid)
	BDE-47	11.6361	0.0361617	0.312269	0.908	>0.99		0.271639	0.393782	0.4925	>0.99		-0.488261	0.538862	0.3719	>0.99		0.626159	0.412958	0.136	>0.99		-0.476355	0.460499	0.3057	>0.99		-0.124659	0.423877	0.7696	>0.99		0.331938	0.438588	0.4541	>0.99
	BDE-100	2.08286	0.143851	0.31545	0.6493	>0.99		0.345365	0.397428	0.3877	>0.99		-0.3445	0.538481	0.527	>0.99		0.211101	0.411359	0.6102	>0.99		0.0302126	0.475923	0.9496	>0.99		0.113816	0.418683	0.7866	>0.99		0.0696915	0.476319	0.8845	>0.99
	BDE-153	4.37828	0.433067	0.305066	0.1586	>0.99		0.391113	0.392759	0.3227	>0.99		0.524466	0.505984	0.308	>0.99		0.698222	0.398294	0.086	>0.99		0.245003	0.485386	0.6159	>0.99		0.610907	0.415074	0.1457	>0.99		-0.0437893	0.428522	0.9192	>0.99
	Polychlorinated biphenyl (ng/g lipid)
	PCB-74	7.30093	-0.52837	0.325674	0.1076	>0.99		-0.988185	0.416491	0.0203	0.4669		0.322742	0.549132	0.561	>0.99		-0.752378	0.425922	0.0837	>0.99		-0.232859	0.488756	0.6358	>0.99		-0.872586	0.438084	0.0504	>0.99		-0.180292	0.494135	0.7173	>0.99
	PCB-99	3.56835	-0.339224	0.312115	0.2795	>0.99		-0.498815	0.408807	0.2264	>0.99		-0.0703044	0.517742	0.8929	>0.99		-0.484279	0.423312	0.2583	>0.99		-0.114257	0.457147	0.8036	>0.99		-0.839624	0.423174	0.0513	>0.99		0.171114	0.469252	0.7175	>0.99
	PCB-118	7.256	-0.212712	0.326517	0.5161	>0.99		-0.409152	0.420612	0.3339	>0.99		0.249501	0.577921	0.6689	>0.99		-0.393337	0.455471	0.3921	>0.99		0.0843994	0.477719	0.8605	>0.99		-0.561218	0.444	0.2105	>0.99		0.201607	0.492779	0.6849	>0.99
	PCB-138	15.5431	-0.809755	0.307604	0.0097	0.22		-0.776859	0.406981	0.0603	>0.99		-0.943238	0.497993	0.0676	>0.99		-1.02425	0.387615	0.0111	0.26		-0.330963	0.489672	0.5021	>0.99		-1.02089	0.42979	0.0204	>0.99		-0.806377	0.435684	0.0724	>0.99
	PCB-153	35.7362	-0.868092	0.319055	0.0076	0.18		-0.785399	0.409806	0.0593	>0.99		-1.10045	0.546143	0.0527	>0.99		-0.577713	0.410463	0.1657	>0.99		-1.22222	0.492703	0.0164	0.38		-0.956829	0.420922	0.0262	>0.99		-0.73376	0.474884	0.1311	>0.99
	PCB-156	6.03369	-0.554983	0.330329	0.0958	>0.99		-0.670426	0.434233	0.127	>0.99		-0.501577	0.558172	0.3758	>0.99		-0.586224	0.425801	0.175	>0.99		-0.629094	0.49658	0.2109	>0.99		-0.744055	0.454638	0.1063	>0.99		-0.368721	0.464261	0.4323	>0.99
	PCB-170	10.51	-0.484128	0.339207	0.1564	>0.99		-0.474061	0.426841	0.2704	>0.99		-0.499487	0.600619	0.412	>0.99		-0.659314	0.419527	0.1226	>0.99		-0.168177	0.560186	0.7652	>0.99		-0.452472	0.45854	0.3273	>0.99		-0.519468	0.496186	0.3021	>0.99
	PCB-180	38.9831	-0.13256	0.340974	0.6982	>0.99		-0.0781833	0.438676	0.859	>0.99		-0.247382	0.572578	0.6687	>0.99		-0.482209	0.433131	0.2711	>0.99		0.231889	0.530518	0.6638	>0.99		0.011044	0.484326	0.9819	>0.99		-0.38672	0.465248	0.4113	>0.99
	PCB-183	2.75383	-0.34201	0.307569	0.2686	>0.99		-0.368023	0.392683	0.3518	>0.99		-0.394026	0.584015	0.5049	>0.99		-0.636708	0.404109	0.1217	>0.99		-0.0757824	0.472496	0.8732	>0.99		-0.654598	0.411797	0.1166	>0.99		0.227319	0.461264	0.6251	>0.99
	PCB-187	8.96603	-0.45408	0.322195	0.1616	>0.99		-0.379033	0.41651	0.3658	>0.99		-0.669872	0.555014	0.2366	>0.99		-0.0149804	0.438276	0.9729	>0.99		-1.12218	0.461984	0.0186	0.43		-0.553534	0.441422	0.2141	>0.99		-0.382761	0.466135	0.417	>0.99
	PCB-194	9.04436	-0.153183	0.349492	0.662	>0.99		-0.150314	0.428651	0.7269	>0.99		-0.0432833	0.682325	0.9498	>0.99		-0.354399	0.459261	0.4441	>0.99		-0.180341	0.562327	0.7497	>0.99		-0.177618	0.472927	0.7084	>0.99		0.0460169	0.51334	0.9291	>0.99
	PCB-203	6.74157	-0.596885	0.316218	0.0618	>0.99		-0.782279	0.391339	0.0494	>0.99		-0.0760568	0.574665	0.8956	>0.99		-0.12336	0.412303	0.7661	>0.99		-1.12154	0.481948	0.0239	0.55		-0.724484	0.437124	0.102	>0.99		-0.371766	0.449011	0.4131	>0.99
	Per- and polyfluoroalkyl substances (ng/mL wet wt.)
	PFHxS (Perfluorohexane sulfonic acid)	1.6	-0.0190664	0.305108	0.9503	>0.99		0.240854	0.382003	0.5304	>0.99		-0.790979	0.547454	0.1585	>0.99		-0.092326	0.415706	0.8252	>0.99		0.151259	0.460485	0.7439	>0.99		-0.116582	0.427299	0.7858	>0.99		-0.02053	0.448102	0.9637	>0.99
	PFOA (Perfluorooctanoic acid)	2.535	-0.0520427	0.299962	0.8626	>0.99		0.126698	0.383401	0.742	>0.99		-0.538885	0.52198	0.3099	>0.99		0.0211946	0.401633	0.9581	>0.99		-0.267466	0.456334	0.5603	>0.99		-0.0985002	0.412438	0.812	>0.99		0.14381	0.481526	0.7669	>0.99
	PFOS (Perfluorooctane sulfonic acid)	7.03	0.0553443	0.300862	0.8544	>0.99		0.220882	0.382851	0.5658	>0.99		-0.21736	0.513202	0.6748	>0.99		0.15686	0.412892	0.7057	>0.99		-0.279733	0.450894	0.5377	>0.99		-0.067582	0.411707	0.8701	>0.99		0.100064	0.439394	0.8211	>0.99
	PFNA (Perfluorononanoic acid)	0.911	-0.118593	0.31095	0.7037	>0.99		0.0383834	0.397852	0.9234	>0.99		-0.432588	0.57623	0.4585	>0.99		-0.22071	0.417082	0.5991	>0.99		0.0622427	0.464498	0.8939	>0.99		0.0552482	0.432051	0.8986	>0.99		-0.461978	0.461599	0.3236	>0.99
	PFDA (Perfluorodecanoic acid)	0.2305	-0.205099	0.307236	0.5058	>0.99		-0.259303	0.391576	0.51	>0.99		0.0555532	0.543325	0.9192	>0.99		-0.430235	0.419147	0.3098	>0.99		-0.00520472	0.453978	0.9909	>0.99		-0.108881	0.413632	0.7932	>0.99		-0.449253	0.435109	0.3087	>0.99
	PFUdA (Perfluoroundecanoic acid)	0.142	0.052245	0.305965	0.8647	>0.99		-0.123434	0.397778	0.7572	>0.99		0.528201	0.501142	0.3	>0.99		-0.0923183	0.418084	0.8262	>0.99		0.0368609	0.452438	0.9354	>0.99		-0.236268	0.428227	0.5829	>0.99		0.291139	0.431217	0.5039	>0.99
	MePFOSA-AcOH (2-(N-Methyl-perfluorooctane sulfonamido) acetic acid)	0.2165	0.079527	0.306001	0.7954	>0.99		-0.0304513	0.387902	0.9376	>0.99		0.442487	0.583062	0.4536	>0.99		0.367821	0.402082	0.3649	>0.99		-0.306572	0.465393	0.513	>0.99		-0.0398631	0.427792	0.926	>0.99		0.15077	0.444502	0.7364	>0.99
	EtPFOSA-AcOH (2-(N-Ethyl-perfluorooctane sulfonamido) acetic acid)	0.0365	0.274049	0.307053	0.3741	>0.99		0.201013	0.389096	0.607	>0.99		0.763564	0.575501	0.1943	>0.99		0.222307	0.409555	0.5898	>0.99		-0.0707012	0.485265	0.8847	>0.99		0.409858	0.437179	0.3518	>0.99		-0.0136904	0.447952	0.9758	>0.99
	* All analyses were adjusted for age (continuous), BMI (continuous), parity (0, 1-2, 3+), and estrogen-progestin combined hormone therapy use (never, former, current). All P-values for interaction with parity, BMI, and estrogen-progestin combined hormone therapy use were >0.05 before correcting for multiple testing.
	¶ Linear regression coefficient representing differences in √ mammographic density for women with each chemical level above median vs. below median.
	† P values not corrected for multiple testing		`
	§ P values corrected for multiple testing using Bonferroni method.
